# Supplementary material for: Phenolic-Rich Extracts from Circular Economy: Chemical Profile and Activity against Filamentous Fungi and Dermatophytes
Source: Molecules. 2023 May 26;28(11):4374. doi: 10.3390/molecules28114374 (PMC10254516; doi:10.3390/molecules28114374)
Supplement: Supplementary file 1 [file molecules-28-04374-s001.zip]

Archive with 1 entries (1 files):
- molecules-2399579-supplementary.pdf
